# Supplementary material for: Review of Use Prevalence, Susceptibility, Advertisement Exposure, and Access to Electronic Nicotine Delivery Systems among Minorities and Low-Income Populations in the United States
Source: Int J Environ Res Public Health. 2022 Oct 20;19(20):13585. doi: 10.3390/ijerph192013585 (PMC9603140; doi:10.3390/ijerph192013585)
Supplement: Supplementary file 1 [file ijerph-19-13585-s001.zip]

Archive with 2 entries (2 files):
- Supplementary File1.pdf
- Supplementary File2.xlsx
