# Supplementary material for: Review of Use Prevalence, Susceptibility, Advertisement Exposure, and Access to Electronic Nicotine Delivery Systems among Minorities and Low-Income Populations in the United States
Source: Int J Environ Res Public Health. 2022 Oct 20;19(20):13585. doi: 10.3390/ijerph192013585 (PMC9603140; doi:10.3390/ijerph192013585)
Supplement: Supplementary file 1 [file ijerph-19-13585-s001.zip › Supplementary File2.xlsx]

## Sheet: Extracted Literature
Author and Publication Information						Study Description							Methodology		Results	Conclusions
Publication Title	Publication Year	Publication Journal	Authors	Funding source	Conflict of Interest Statement	Tag Words	Research Questions	Studied Species	Description of study population group with inclusion/exclusion criteria if applicable	Race/Ethnicity	Socioeconomic Status Measure	Study Design	Method Summary	Measured Outcomes	Measured Outcome Results	Study Strengths	Study Limitations	Risk of Bias/Validity Issues	Reviewer Assessment
Race, Educational Attainment, and E-Cigarette Use	2020	Journal of Medical Research and Innovation	Assari, S., Mistry, R., Bazargan, M.	Research supported by National Cancer Institute of NIH, FDA Center for Tobacco Products, and various NIH awards.	The authors declare no conflicts of interest.	race, ethnicity, electronic cigarettes, substance use, socioeconomic, e-cigarette, educational attainment	Racial differences in link between educational attainment and e-cigarettes	Human	Adults (aged 18 and over)	Black , White adults	Educational attainment	Survey	Health Information National Trends Survey (HINTS) - 2017	The authors analyzed 2017 HINTS data, using educational attainment as the independent variable and e-cigarette use (lifetime) as the dependent variable. The covariates were age and gender; and race was the effect modifier. Four models were analyzed: (1) no statistical interaction term included, however (2) race by educational attainment interaction term, (3) performed for white people, (4) perfor…	Overall, higher level of educational attainment is linked to lower odds of ENDS use (OR=0.76, 95%CI=0.61–0.95). By race, inverse association between education attainment and ENDS use in NHW adults (OR=1.63, 95%CI=1.04–2.56). No significant interaction between educational attainment and ENDS use for NHB individuals.	Module 1 revealed high educational attainment was associated with less e-cigarette use; Module 2 revealed a significant interaction between race and educational attainment on e-cigarette use; Module 3 showed that high educational attainment was associated with less e-cigarette use for white people; and Module 4 did not show a link between educational attainment and e-cigarette use for Black indiv…	There was no measure for current use and HINTS did not ask about frequency of use. The authors stated that the underlying mechanisms that explain racial/ethnic differences were not studied and educational attainment was treated as a continuous measure.	Authors acknowledge cross-sectional design does not allow conclusion of causal effects (causal link between change in SES on various types of use).	The authors analyzed data from the 2017 HINTS survey to explore racial differences in the link between educational attainment and e-cigarettes. It was determined that educational attainment shows a stronger effect on e-cigarette use in white than Black Americans (high educational attainment was inversely associated with risk of e-cigarette use for white Americans but not Black Americans).
Ethnic Differences in Patterns of Cigarette and E-Cigarette Use Over Time Among Adolescents	2019	Journal of Adolescent Health	Barrington-Trimis, J.L., et al.	NCI-NIH/FDA-CTP grant no. - P50CA180905. NIDA-NIH grant nos. - R01DA033296, P50DA036151, and K01DA042950. NSF graduate research fellowship - DGE- 1418060	The authors said that they have no conflict of interest to disclose	E-cigarette; Cigarette; Ethnicity; Tobacco use; Transitions; Adolescents	Differential patterns of e-cigarette and cigarette use at baseline and follow-up by ethnicity	N/A	adolescents and young adults who participated in the Southern California Children’s Health Study (CHS; n-1553), Happiness & Health Project (H&H; n=3190), and Yale Adolescent Survey Study (YASS; n=1404). High school students grades 9 - 12	Hispanic whites, non-hispanic whites, other (Asian/Pacific Islander, African American, Native American/Alaska Native, Multiracial)	parental education (less than high school, high school graduate, some college or college degree; available only in CHS and H&H)	Prospective Cohort	Polytomous logistic regression models were used to evaluate the association of baseline ever tobacco use (exclusive e-cigarette use, exclusive cigarette use, dual product use) with past 30-day use at follow-up (exclusive e-cigarette use, exclusive cigarette use, dual product use)	Baseline tobacco use and past 30-day use at follow-up by ethnicity	Baseline e-cigarette and cigarette ever use prevalence higher among Hispanics (34.5%) than NHW (24.9%; p<.001). At follow-up, non-Hispanic white participants were more likely to report past 30-day use of any tobacco product relative to Hispanic white participants. Both exclusive ecigarette and cigarette users had increased odds of subsequent dual product use. Dual users had the greatest odds (and…		Relatively few youth reported frequent use of cigarettes or e-cigarettes; therefore, the risk of transitions to higher or lower frequency of past 30-day use of cigarettes, e-cigarettes, or dual product use could not be evaluated. no past 30-day e-cigarette baseline data available in H&H. Small sample sizes in CHS ans YASS too small for sensitivity analyses of past 30-day use. race differences eva…		NHW youth report more transitional use patterns and HW youth report more stable use patterns. Potential EJ concerns with regards to susceptibility to tobacco use.
Poly-product drug use disparities in adolescents of lower socioeconomic status: Emerging trends in nicotine products, marijuana products, and prescription drugs	2019	Behaviour Research and Therapy	Bello M.S., et al.	National Institutes of Health (grant number R01-DA033296, 2012–2018) and National Science Foundation Graduate Research Fellowship (grant number DGE-1418060, 2017–2020).	None declared	Health disparities Socioeconomic status Subjective social status Substance use Poly-product use Adolescents	associations of parental education and SSS with past or current single, dual, or multiple nicotine product, marijuana products, and prescription drugs use among adolescents	N/A	10 high schools in the greater LA area. Schools with adequate demographic diversity, average 31% student free lunch eligbility (parental income less or equal to 185% below national poverty line. 4100 students not enrolled in English as a Second Language Programs or special education courses.	Age, racial/ethnic groups - (American Indian or Alaskan Native, Asian, Black or African American, Hispanic or Latino, Native Hawaiian or Pacific Islander, Multiracial, Other, with White as the reference group)	Parental education (as a measure of SES), MacArthur Scale of Subjective Social Status (SSS)	Survey (cross-sectional data from a longitudinal study	Polytomous (multinomial) logistic regression analyses of associations of SES or SSS with lifetime and current use of nicotine products, marijuana products, and prescription drugs. Univariable models controled for demographics and school as a random effect. Multivariable models simultaneously included all SES and SSS variables after controlling for demographics and the random effect of schools	Associations of parental education and SSS with 1. the number of nicotine products used (0, 1, 2, or 3 + products); 2. the number of marijuana products used (0, 1, 2, or 3 + products); and 3. the number of prescription drugs used (0, 1, or 2 prescription drugs).	Current and lifetime poly nicotine product use inversely associated with parental education and school subjective social status (SSS) (ORs:0.80 [95%CI:0.72–0.88] to 1.71 [95%CI:1.24–2.35]). Parental education was inversely associated with increased odds of past ENDS use (ORs: 1.30 [95%CI:1.12–1.51] to 1.46 [95%CI:1.16–1.83]). Lower school SSS associated with increased odds of past or current use …	the first study to provide evidence of differential relations between objective SES (parental education) and subjective social status with poly-product use of new and diverse forms of nicotine products, marijuana products, and prescription drugs in a large, socioeconomically diverse sample of 11th grade adolescents	Crossectional design precludes causal inferences. Parental education and SSS variables evaluated at different time points. Outcome not generalizable due to use of regional community sample. Excluded and missing data comprise slightly older, males and certain racial ethnic minorities, therefore, results may underestimate poly-product use, specific product use, or SES-related disparities. sexual or…	self-reporting measures	study examines associations of parental education and SSS with poly-product use among adolescents. Significant inverse associations with increased use odds observed. Raises potential EJ concerns.
Sociodemographic disparities in e-cigarette retail environment: Vape stores and census tract characteristics in Orange County, CA	2018	Health and Place	Bostean, G., Sanchez, L., Lippert, AM.	None	None declared	E-cigarette Retail Vape Tobacco Vice	How do sociodemographic composition, and tobacco retailer density, associate with tract-level vape store count in Orange County CA	N/A	Age groups: under 18, 18-24, 25 and older.	Asians, Hispanics, foreign-born,	poverty, educational attainment	Geographic analyses using ArcMap 10.3 and statistical analysis using Stata 13.1	Vape shop addresses compiled through systematic internet search, verified through satelite imagery in ArcMap and ground truthing, and geocoded. Licensed tobacco retailers were excluded. Vape shop data was combined with sociodermographic information (% Asian only, % Hispanic, % Foreign born, % under 18, % 18-24, % college educated or higher. Poverty - categorical measure for each census tract obta…	Sociodemographic characteristics and vape shope density. Unadjusted models examined independent association between neighborhood characteristics and vape shops counts. Adjusted models tested whether the relationships held true when the neighborhod factors remained constant.	Total vape shops - 163; tracts without vape shops - 77%, with 1 vape shop - 17%, with 2 or more - 5%. Sociodemographic characteristics: median asian, hispanic - 13.3%, 22.7% respectively; Mean foreign-born - over 26%; poverty - 9.6%. Betwwen Tracts with vape shops and not, those with vape shops had: higher % Asians (mean=20.1%, p=0.030), significantly higher median % hispanics (mean=35.8%, p=0.00…	one of the first studies to examine association between vape shops and area sociodermographic characteristics.	study considered only vape shops rather than broader e-cigarette retail environments. Data collected in 2015 may not be reflective of current situation due to rapidly changing e-cig retal landscape.edge effects in census tract may modify results. Vape shop count instead of vape shoope density used		Authors examined association betwee vape shps and area sociodemographic characteristics in orang county CA. Geographical and statistical analyses of vape shops and census tract data showed that there are multiple factors predicting the vape shop count including landuse, tobacco retailer density, population density, and %hispanic. %Hispanic remained a positive predictor of vape store count, after …
School proximity and census tract correlates of e-cigarette specialty retail outlets (vape shops) in central Texas	2019	Tobacco Control	Chido-Amajuoyi, O. G. Ozigbu, C. E. Zhang, K.	None declared	None	Electronic nicotine delivery systems (ENDS), E-cigarette, Tobacco, E-cigarette retail outlet, Vape shop, Schools, Adolescents, Census tract	proximity of vape shops to middle and high schools, and correlates with outlet presence at census tract level in Austin TX and the sociodermographic determinants of outlet presence	N/A	Austin TX - racial/ethnic distribution of the adolescent population (which is the focus of the index study) differs from the overall population. Under-18 population is 47.1% Latino/Hispanics, 35.3% Whites, 9.0% Blacks, and 5.8% Asians. U.S. census-based population estimates 811,456 (2010) and 947,890 (2016).	age, gender, percent distrbution of racial groups (hispanic, non-hispanic black, non-hispanic white, other).	census tracts living below federal poverty line (tracts with >20% below FPL considered poverty area).	Spatial and statistical analyses of census tract data	Vape shop search using online search engines. Physical addresses of vape shops verified using google maps and geocoded using an online geocoding service (BatchGeo). Sociodermographic data from TIGER/Line census tract maps of Travis county, TX and 5-year estimates of 2014 American community survey. Spatial analysis of census tract data and vape shop locations using ArcGIS. A multivariate logistic …	Proximity of vape shops to middle and high schools. Correlates of vape shop presence in census tracts	52 vape shops geocoded. 20% of tracts analyzed had at least 1 vape shop, 7 census tracts had more than 1 vape shop. 37.5% of the tracts with vape shop met the criteria for classification poverty areas, that number was 26.3% for vape shop free census tracts. non-hispanic whites predominated areas with (77.7%) or without (75.1%) vape shops. Proportion of NHB (5.7%) and Hispanic (32.7%) communities …	higher proportion of vape shops found in poverty areas, however odds of finding vape shops declined with increasing % of NHB population and % of persons ageed 10-14	vapes shop locations were not physically authenticated, to ensure that hits in the online search engines represented actual operating vape shops. field-based inspection of vapors to verify that shps sold only e-cigs was not done. E-cigarettes may be purchased through sources other than vape shops. private and vocational schools not accounted for. effect of tobacco outlet density not explored.		Authours investigated the proximity of vape shops to middle and high schools, and correlates with outlet presence at census tract level and the sociodermographic determinants of outlet presence. In contrast with previous studies, this study finds poverty to be a significant predictor of vape shop presence in census tracts. In contrast, unlike studies that show high density of tobacco outlets in b…
Prevalence and sociodemographic disparities in ever E-cigarette use among adults in Los Angeles County	2019	Preventive Medicine Reports	Du, Y. Shih, M. Shah, M. D. Weber, M. D. Lightstone, A. S.	None reported	No conflict of interets	Electronic cigarette, Prevalence, Adults, Los Angeles County	Prevalence of ever e-cigarette use among adults in LA county and associted sociodemographic factors	N/A	2015 LA county health survey data. 7919 adults 18 and older. Native Hawaiian and other Pacific Islanders and American Indian/Alaska Native excluded due to small sample size	gender (female/male), age (18–24 years; 25–49 years; 50 years and older), race/ethnicity (white, Latino, black, Asian), disability (no/yes), nativity (US born/foreign born), education (less than high school; high school graduate; some college or higher), the federal poverty level (FPL) (0–99% FPL; 100–299% FPL; ≥300% FPL), housing instability in the past 5 years (no/yes), marijuana use in the pas…	Education (less than high school; high school graduate; some college or higher), the federal poverty level (FPL) (0–99% FPL; 100–299% FPL; ≥300% FPL), housing instability in the past 5 years (no/yes)	Cross-sectional. statistical analysis of 2015 LA county health survey data	descriptive analyses to identify demographic characteristics of ever e-cigarette users. multivariable logistic regression to examine the associations between ever e-cigarette use and demographic characteristics	associations between ever e-cigarette use and demographic characteristics	Age adjusted prevalence of ever e-cigarette use: overall - 8.4%, higher among males; Race-higehest among Whites (12.8%) followed by asians (8.9%), lowest among blacks (5.8%); Education-highest among some college or higher (10.2%); Income-highest among ≥300% FPL (10.7%), however, no significant association reported AOR [95%CI]=1.05 [0.73, 1.51]). Significantly high associations between ENDS ever u…		Cross-sectional study design not usable for causation inferrence, local data not generalizable, potential underrepresentation of ever use due to survey question, low response rate, variables of past 30-day or current e-cigarette use excluded sue to small sample size.	self reporting/recall bias. Coverage bias (cell phone only interviews),	Authors assessed association of e-cigarette ever use with demographic characterisitics among adults in LA county. Data show higher prevalence rates among males, non-hispanic whites, people with some college education or higher, and people with household income greater than or equal to 300% of the federal poverty level. The crosssectional study design and the use of local data does not provide for…
Comparison of e-cigarette marketing and availability in tobacco retail outlets among diverse low-income communities in California	2019	Tobacco Control	Escobedo, P. Garcia, R. Soto, C. Rodriguez, Y. Barahona, R. Baezconde-Garbanati, L.	NCI-NIH, FDA-CTP (NCIP50CA180905); NCI (Grant number: P30CA014089); and Norris Comprehensive Cancer Center	None declared	electronic cigarettes, e-cigarettes, retail, availability, advertising	store observations in tobacco retail stores across five low-income, ethnic communities in California	N/A	Tobacco retail store (n=775) visits in ethnic communities in Southern California (African– Americans (AA; n=194), Hispanic/Latinos (HL; n=189), Korean–Americans (KA; n=100) and Non-Hispanic Whites (NHW; n=196)) and AI Tribal lands in California	African– Americans (AA), Hispanic/Latinos (HL), Korean–Americans (KA) and Non-Hispanic Whites (NHW)	household income	Cross-sectional study	zip codes with a median or below media household income ranked by percentage of AA, HL, KA, and NHW. Tobacco retailers randomly selected from ranked zip codes and Tribal lands. Trained community health workers collected data from stores between January 2016 and January 2017. 775 store observations across AA (n=194), HL (n=189), NHW (n=196), KA (n=100) and AI (n=96) communities.	e-cigarette availability, flavored e-cigarette availability, price promotion, self service display, proximity to youth products, youth level advertizing, and exterior advertizing	Stores across all communities less likely than NHW comunities to sell e-cigarettes and flavoured e-cigarettes, and to have self service e-cig diplays. Exterior advertising less prominentin HL (OR=0.36, 95%CI=0.17-0.72) and KA (OR=0.28, 95%CI=0.10-0.74) communities. E-cig proximity to youth friendly items less likely in AA (OR=0.32, 95%CI=0.16-0.65), KA (OR=0.20, 95%CI=0.07-0.59), and HL (OR=0.07,…	study draws attention to other avenues of e-cigarette marketing than just vape shops	Cross-sectional study design less equiped to measure differences across time, local data not generalizable, community characterics not captured may have influenced observed outcomes.		Authors assessed e-cig availability, exposure and access in among different sociodemographic communities. Data show that retailers in minority communities are less likely to sell and advertize e-cigarette products. EJ concerns not prominent due to greater e-cigarette availability in NHW communities.
Socioeconomic Disparities in Electronic Cigarette Use and Transitions from Smoking	2019	Nicotine & Tobacco Research	Friedman, A.S., Horn, S.	The authors state there is no outside funding	The authors declare that they have no conflict of interest	electronic cigarettes, e-cigarettes, dual use, socioeconomic disparities, cigarettes, vaping	Socioeconomic disparities in conventional cigarette use, e-cigarette use, and dual use	Human	Adults	Ages 25-54 (lower age cut-off to ensure completed education and upper age cut-off for mortality), race, gender, veteran status, mental health, U.S. citizenship, insured	College educated, poverty ratio	Survey (statistical analysis)	Authors performed regression analyses of NHIS data from 2014-2016 of adults aged 25-54. There were two socioeconomic status measures: education and house-hold income. Other factors for statistical analysis include race, gender, veteran status, U.S. citizenship, insurance, and mental health.	Gradients associated with conventional cigarette use, exclusive e-cigarette use, and dual use	More educated ever-smokers are more likely to transition from conventional cigarettes to e-cigarettes. No statistically significant differences in exclusive e-cigarette use by education or high household income. Higher education is associated with a 0.9 percentage point increase in likelihood of exclusive electronic cigarette use at interview (CI: 0.0, 1.9). Negative education and income gradient…	At the time of the study, the authors used the most recent years of data from NHIS among households and also repeated analysis to limit to ever-smokers.	According to the authors, the NHIS lacks (1) a minimum lifetime consumption question for e-cigarettes; and (2) a question about first e-cigarette use. The authors also state that e-cigarette data may not be steady as e-cigarettes are relatively new products. The focus is also on individuals aged 25-54, although e-cigarette use is more prevalent in youth (authors claim reasoning for age is educati…		Authors investigated socioeconomic disparities and transition of use of exclusive use of conventional cigarettes, e-cigarettes, and dual use of adults aged 25-54 (including SES) by NHIS. Using regression analyses, the authors found that exclusive conventional cigarette use and dual use are consistent with current literature of negative education and income gradients. The authors also determined t…
High school students rarely use e-cigarettes alone: A socio-demographic analysis of poly-substance use among adolescents in the USA	2020	Nicotine & Tobacco Research	Gilbert, P., Kava, C., Afifi, R.	The authors list no funding.	The authors declare that they have no conflict of interest	polysubstance use, sociodemographic, high school, e-cigarettes, adolescents, alcohol, tobacco, cannabis, poly-users, vaping	Risk of e-cigarette polysubstance use among youth (high school students) by demographic subgroups and frequency of e-cigarette use	Human (high school students)	High school students (excluded those who did not have complete data on their use; also excluded those who identified as American Indian/Alaska Native or Native Hawaiian/Other form multivariable analysis due to small sample sizes)	Grade level, race, gender, sexuality, school success/plans	None	Survey (statistical analysis)	Authors performed multivariable analyses of YRBS data from 2017. Statistical analysis used Stata version 15.1 and included descriptive statistics, multinomial logistic regression, and chi squared tests to assess risk of poly-substance use and frequency of e-cigarette use among high school students by sociodemographic subgroups.	Prevalence of e-cigarette use, e-cigarette use by grade level and achievement, e-cigarette polysubstance use	Significant association between polysubstance use and frequency of e-cigarette use. Majority of high school students that reported past 30-day e-cigarette use also reported other substance use. High school students that were male, in grades 11-12, reporting lower academic achievement, and bisexual were associated with higher odds of e-cigarette polysubstance use. Students of minority race/ethnici…	The authors analyzed recent data (2017), and also evaluated frequency of e-cigarette use with polysubstance use.	Exlusion of American Indian/Alaska Native and Native Hawaiian/Other Pacific Islander; psychological factors not included; authors could not determine timing of polysubstance use; the YRBS did not include some variables relevant to e-cigarette use; and a small sample size was used, which may not be representative of the entire United States.	Self-reporting bias	Authors examined e-cigarette poly-use status of other substances (alcohol, cannabis, tobacco). By means of multiple statistical methods, the authors determined that there is a significant association between polysubstance use and frequency of e-cigarette use by sociodemographic subgroups. This presents potential use for prevalence of e-cigarettes among youth (including sexual orientation) in addi…
Socioeconomic and Racial/Ethnic Differences in E-Cigarette Uptake Among Cigarette Smokers: Longitudinal Analysis of the Population Assessment of Tobacco and Health (PATH) Study	2019	Nicotine & Tobacco Research	Harlow, A., Stokes, A., Brooks, D.	Research supported by the National Heart, Lung, and Blood Institute of the National Institutes of Health and the Center for Tobacco Products under Award Number P50HL120163.	The authors declare no competing interests to disclose.	e-cigarettes, sociodemographic, dual users, socioeconomic status, attitudes, beliefs, cessation	Socioeconomic and racial/ethnic differences in e-cigarette uptake and use patterns among cigarette smoking and tobacco-related attitudes and beliefs	Human (current cigarette smokers)	Limited to participants who were 18 years or older and established cigarette smokers, but not current e-cigarette users	Established smokers who not current e-cigarette users, Race/ethnicity, age, geographic region, sex	Income (Federal Poverty Level), education (less than high school, high school or GED, some college or more)	Survey (statistical analysis)	Authors performed descriptive statistics and performed logistic regression analyses. Binomial logistic regression models were used to assess socioeconomic and racial/ethnic differences in uptake of e-cigarette use. Multinomial logistic regression to assess differences in the categories established at Wave 2 (dual users, those who began using e-cigarettes and quit smoking, those who didn't use e-c…	E-cigarette uptake, attitudes and beliefs about tobacco and e-cigarette products, smoking cessation	No significant difference by income in uptake of e-cigarette use when combining exclusive and dual e-cigarette use. 13.5% of participants began using e-cigarettes by Wave 2. Majority of those who transitioned to dual cigarette use and e-cigarette use became experimental e-cigarette users. Lower education is associated with reduced odds of exclusive e-cigarette use and cigarette cessation without …	The authors performed the study between 2013-2015 using two waves to determine likeliness and transitional e-cigarette use. In addition to prevalence of use among SES and racial/ethnic groups, the authors also analyzed attitudes and beliefs among these groups.	Wave 1 was not restricted to never e-cigarette users (so past users may have been included) and smoking data only included use within the past 30 days. Additionally, experimental e-cigarette users were considered current e-cigarette users.		Authors analyzed socioeconomic and racial/ethic differences in e-cigarette uptake and use patterns along with attitudes and beliefs associated with e-cigarette uptake. The authors found that Black, Hispanic and low-income smokers were less likely than white and higher-income smokers to begin using e-cigarettes in efforts for smoking cessation. Though this article may prove useful for social scien…
Age-Adjusted Percentage of Adults Who Had Ever Used an E-cigarette,† by Race and Ethnicity — National Health Interview Survey, United States, 2014 and 2018	2019	Morbidity and Mortality Weekly Report (MMWR)	Quickstats	None stated.	None declared	N/A	e-cigarette use prevalence by race and ethnicity	N/A	US adults in five age groups: 18-24, 25-34, 35-44, 45-64, ≥65	White (non-hispanic), black (non-hispanic), asian (non-hispanic), hispanic	N/A	Cross-sectional 2014 and 2018 National health interview survey (NHIS)	Household interviews. Data was based on a "Yes"response to the survey question "have you ever used an e-cigarette even one time?" Prevalence estimates were age adjusted to the projected 2000 US population.	comparative prevalence of e-cig use for 2014 and 2018 by race and ethnicity	Prevalence of use increased from 2014 to 2018 for all races (13.0%-15.7%). Non-Hispanic white adults had the highest prevalence rate in both years (2018-19.1%).	The paper provides quick statistics on e-cigarette use prevalence from NHIS data. NHIS data is nationally representative			Authors used data from the national health interview survey to estiamte and compare prevalence of e-cigarette use by race and ethnicity in 2014 and 2018.Prevalence of use increased from 2014 to 2018 for all races. Non-hispanic white adults had the highest prevalence rate in both years. The paper provides quick statistics on e-cigarette use prevalence using nationally representative survey data. A…
School-Level Prevalence and Predictors of e-Cigarette Use in 8th, 10th, and 12th Grade U.S. Youth: Results From a National Survey (2015–2016)	2020	Journal of Adolescent Health	McCabe, S., Boyd, C., Evans-Polce, R., McCabe, V., Veliz, P.	Funded by research grants R01CA203809, R01DA031160, and R01DA044157 from the National Cancer Institute, National Institute on Drug Abuse, and National Institutes of Health.	The authors declare no financial disclosures to report.	e-cigarettes, school-level, adolescents, vaping, socioenvironmental context, schools	School-level prevalence and predictors of e-cigarette use among US adolescents	Human	Adolescents	8th, 10th, 12th graders (included information on sex region, parental education, additional substance use, school size, urbanicity of school, and school private status)	None	Survey (statistical analysis)	The authors used multivariable regression analyses, including chi squared tests, to assess whether prevalence of e-cigarette use significantly varied by school-level characteristics. The data examined by the authors was performed by Monitoring the Future which nationally surveyed 8th, 10th, and 12th grade students about past 30-day e-cigarette use along with questions regarding additional substan…	Past 30-day e-cigarette use	Past month e-cigarette use was significantly higher at schools with a higher proportion of white students, schools that were location in southern and western regions, and schools with higher prevalence of past-month cigarette smoking. E-cigarette use varies across schools and school context plays an import role in e-cigarette use. Cigarette smoking and e-cigarette use are closely linked and risk …	The survey analyzed in this study consisted of a large national sample attending public and private schools. The authors used school-level data to examine prevalence and predictors of e-cigarette use (e.g. region, urbanicity).	Limitations of the MTF survey include that 350 students in each school for the targeted grade and randomly selected classrooms. If the school had a smaller number of students, the entire school was sampled, potentially skewing results. The MTF survey did not include (1) students who were home-schooled, dropped out, or absent the day of data collection; and (2) questions associateed with initiatio…	Self-reporting bias	The authors examined school-level data to examine prevalence and predictors of e-cigarette use (e.g. region, urbanicity). Using the nationally representative study, MTF, the authors analyzed past 30-day e-cigarette use of school-level data based on school information (e.g. region and type) and individual-level responses. This study has potential use for prevalence of e-cigarette use among adolesc…
Ethnic and Socioeconomic Disparities in Recalled Exposure to and Self-Reported Impact of Tobacco Marketing and Promotions	2017	Health Communication	Moran, M. B., Heley, K., Pierce, J. P., Niaura, R., Strong, D., Abrams, D.	Award from NIDA and FDA (CTP): K01DA037903. also funded by the Schroeder Institute for Tobacco Research and Policy Studies at Truth Initiative.	No statement provided	e-cigarettes, socioeconomic, ethnic, disparities, marketing, recalled exposure, youth, adolescent	Disparities in tobacco marketing exposure, liking, and response	Human (voluntarily completed survey)	U.S. youth age 12-17 with non-missing data	Youth African American, Hispanic, Non-Hispanic White	Measured by parental education level participants	Survey (self-reported) with statistical analyses	Population Assessment of Tobacco and Health (PATH) Wave 1 youth survey (2013-2014)	Authors statistically analyzed data from the PATH Wave 1 youth study, which took place from 2013 to 2014. One adult and one adolescent in each household completed the survey. Surveys were excluded if information was missing. Additionally, analytic sample was limited to NHB, NHW, and Hispanic youth. The following were measured: youth liking and recalling of specific ads, youth self-reported exposu…	African Americans and individuals of lower SES were more likely to report being exposed to certain types of tobacco marketing and more likely to report being affected by it. African American youth were significantly more likely to report using e-cigarettes because the advertising appealed to them, and reported this as a reason for use at a rate over 2.5 and 3 times greater than Hispanic and Non-H…	The PATH study is nationally representative. This study analyzed role of specific tobacco marketing tactics and promotions play in use decisions and examined population-level disparities.	Income level of households not measured and the authors were unable to characterize the ethnicity of participants other than those who were Non-HW, Non-Hispanic Black, and Hispanic.	SES was determined by the education level of the parent completing the survey. The authors also acknowledge there may be over-recognition bias.	This study analyzed nationally representative data. Additionally, population-level disparities were examined. Over-recognition bias may exist and SES was determined by one parent's highest education level.
Juul and the Upsurge of e-cigarette Use Among College Undergraduates	2019	Journal of American College Health	Roberts, M. E., Keller-Hamilton, B., Ferketich, A. K., & Berman, M. L. (2020)	The authors state that the research was supported by NCI National Cancer Institute grant number P50CA180908 and by a Pelotonia Research Award from The Ohio State University’s Comprehensive Cancer Center.	The authors declare that they have no conflict of interest	college students, e-cigarettes, juul, tobacco, young adults	trends in e-cigarette use among U.S. college students. a secondary aim was to examine how use varies across demographic characteristics.	Human (volunteer)	Authors established a cohort of 529 incoming first-year students at a large Midwestern University in 2016. In 2018, these students (now third-years) were re-contacted, and a new sample of 611 incoming first-year students was established. Participants were 18 years or older.	Age, gender, and race/ethnicity were assessed.	SES was measured using three indicators: social class growing up, current social class, and parent education (assessed separately for each parent).	prospective and cross-sectional	First-year students in 2016 completed a survey assessing their e-cigarette use (ever and past 30 day use); in 2018, first- and third-year students reported on e-cigarette use, and use of Juul specifically.	ever and past 30-day use of e-cigarettes. In 2018, additional survey questions were added to assess Juul use specifically (ever and past 30-day use). Age, gender, race/ethnicity, and SES (SES) were all assessed when participants were first-year students.	From 2016 to 2018, past 30-day e-cigarette use rose from 5.9% to 27.7%. In 2018, for Juul alone, ever use was above 35% and past 30-day use was above 20% for both cohorts. Juul use did not differ by gender, but was associated with higher socioeconomic status (SES) and being White.	This study is one of the first to examine prevalence of Juul use amongst college students.	Limited by attrition among the third-year students. As retention was lower among e-cigarette users, prevalence of use among this college population may actually be higher than reported and demographic differences may be more pronounced. Juul was not studied in 2016, making it difficult to correlate Juul with the observed rise in use. Small sample size.	Reporting bias.	Authors observed a rise in regular e-cigarette use among undergraduates between 2016-2018 (past 30 day use rose from 5.9% to 27.7%). Moreover, authors observed that white participants of higher SES are at greatest risk for use. 76.1% and 68.9% of participants were non-hispanic white in 2016 and 2018, respectively. White, and higher SES are characteristics more common for college students than the…
Socioeconomic status and adolescent e-cigarette use: The mediating role of e-cigarette advertisement exposure	2018	Preventive Medicine Reports	Simon, P. Camenga, D. Morean, M. Kong, G. Bold, K. W. Cavallo, D. A. Krishnan-Sarin, S.	This work was supported in part by grants from the National Institute on Drug Abuse (NIDA) and the FDA Center for Tobacco Products (CTP) [Yale TCORS P50DA036151]. PS's efforts were partially supported by L40 DA042454. GK's efforts are partially supported by National Center on Addiction and Substance Abuse at Columbia University (CASAColumbia). KB's efforts are supported by T32DA019426.	None stated.	Adolescents Advertising E-cigarettes Ses	Exposure to e-cigarette advertisements as a mediator of the relationship between SES and adolescent e-cigarette use.	Humans	Adolescents from 8 high schools in Connecticut.	Age, gender, race/ethnicity	SES was assessed.	Cross-sectional	Adolescents (N=3473) from 8 high schools in Connecticut completed a survey that assessed tobacco related attitudes and behaviors.	Frequency of e-cigarette use, SES using the Family Affluence Scale (FAS), Exposure to e-cigarette advertisements.	Mediation was supported such that higher SES was associated with greater recent advertising exposure (indirect effect: β=.01, standard error (SE)=.00, 95%CI=.001-.010, p=.02), which in turn was associated with greater frequency of e-cigarette use.	This study is the first to demonstrate that exposure to ecigarette advertisements mediates the relationship between SES and ecigarette use in adolescents.	Temporality could not be established due to the cross-sectional nature of this study. Also, detailed information about advertising (the specific timeframe of ad exposure, the frequency of exposure by channel or exposure to specific brands) was not collected.	Reporting bias	This study finds that higher SES is associated with greater recent e-advertisement exposure than lower SES youth, and in turn this correlates to greater use.
Sociodemographic Correlates of Electronic Nicotine Delivery Systems (ENDS) Use in the United States, 2016–2017	2019	American Journal of Public Health	Spears, C. A., et al.	M. P. E. receives research funding support from Pfizer.	The authors declare that they have no conflict of interest.	N/A	associations between sociodemographic variables relevant to tobacco disparities and ENDS awareness and use, by combustible tobacco product use status	Humans (adults)	authors recruited adult participants from a nationally representative sample of noninstitutionalized US adults (n=11,688).	age, family size and number of children, race/ethnicity, and sexual orientation were assessed	education, annual household income, health insurance status, employment status assessed	Cross-sectional	authors collected data from participants from September through October 2016 and August through September 2017 via a survey. The authors conducted statistical analyses on the data gathered.	ENDS awareness and use by sociodemographic variables (age, education, poverty status, insurance, employment, race/ethnicity, sexual orientation) and combustible tobacco use status	Among individuals who currently use noncigarette combustible tobacco, young adults, those living below the poverty level, those less educated, sexual minorities, Blacks, Hispanics, and those without health insurance were more likely to use ENDS. Among current cigarette smokers, those who were younger, living at or above poverty (ever use), with higher education (current use), sexual minority, and…	this study assesses ENDS use among current tobacco product users.	limited by self-reported, cross-sectional data. this study focused on ENDS use prevalence rather than on reasons for use or utility for smoking cessation.	reporting bias	individuals who currently use combustible tobacco other than cigarettes, those from certain backgrounds (young adults, those living below the poverty level, those less educated, sexual minorities, Blacks and Hispanics, and those without health insurance) are using ENDS at disproportionately high rates. However, in several instances these patterns were the opposite among current cigarette smokers …
School socioeconomic disparities in e-cigarette susceptibility and use among central Texas middle school students	2018	Preventive Medicine Reports	Springer, A. E. Davis, C. Van Dusen, D. Grayless, M. Case, K. R. Craft, M. Kelder, S. H.	None stated.	None stated.	adolescent adolescent smoking article Caucasian child cross-sectional study electronic cigarette ethnic difference female Hispanic human male middle school student prevalence priority journal school child self report sex difference social status student attitude Texas vulnerable population	E-cigarette Susceptibility and ever use prevalence among middle school students by level of economic disadvantage (ED) of their school. As a secondary aim, the authors explored gender and ethnic differences in e-cigarette susceptibility across school ED levels.	Humans	6th grade students from 23 middle schools in six central Texas school districts.	Gender and ethnic differences (Hispanic vs. White) were assessed.	School economic disadvantage (ED) was determined based on student eligibility for free and reduced lunch, with the school-level percentage of economically disadvantaged students assigned to each student for a given school. Quartiles were created for the level of school ED (1=lowest, 4=highest).	Cross-sectional	Data was collected through a self-administered questionnaire delivered via PE/health classes for the CATCH My Breath (CMB) study.	E-cigarette susceptibility and use in the first year of secondary school was assessed by gender and race/ethnicity.	E-cigarette susceptibility was higher in boys, though no gender differences were found for e-cigarette use. Students in the highest ED schools had significantly higher odds of e-cigarette susceptibility and use compared with students at the lowest ED schools. Significant gender differences in e-cigarette susceptibility persisted within higher ED school quartiles; no gender differences were found …	This study is among the first from the U.S. to examine e-cigarette susceptibility and use by school socioeconomic context. Other strengths include the large and ethnically and economically diverse sample of 6th grade students, and use of data on school SES.	Temporality could not be established due to the cross-sectional nature of this study. Another limitation is the lack of measures of individual-level SES, which limits the ability to more fully examine the contributions of individual versus contextual effects of SES on e-cigarette susceptibility and use.	Reporting bias - this study relied on self-reported data and its results depend upon participants' ability and willingness to report honestly about their e-cigarette susceptability and use.	Results of this study shows that students in the lower SES schools had significantly higher odds of e-cigarette susceptibility and use compared with students at higher SES schools. This is inconsistent with other studies showing a link between e-cigarette use and higher SES. Results of this study highlights the possibility that lower SES youth may be more susceptible or at risk of ever using e-ci…
Ever Use of E-Cigarettes Among Adults in the United States: A Cross-Sectional Study of Sociodemographic Factors	2019	Inquiry: The Journal of Health Care Organization, Provision, and Financing	Stallings-Smith, S., & Ballantyne, T.	None stated.	The authors declare that they have no conflict of interest.	electronic nicotine delivery systems, tobacco products, smoking, health inequalities, cross-sectional studies	associations between sociodemographic variables and e-cigarette use	Human	nationally representative sample of adults 18+ in the United States from NHANES study. Those excluded from the sample were missing/refused info about e-cig use.	age, sex, race, marital status	education level, employment, and poverty-income ratio	Cross-sectional	data acquired from NHANES 2015-2016 via self-reported participant questionnaire. Multivariable logistic regression was used to examine associations.	self-reported ever use of e-cigarettes between socioeconomic exposures.	Overall, higher odds of e-cigarette ever use were observed among younger adults (18-34), males, individuals who were widowed/divorced/separated, individuals with less than high school or high school/GED equivalent, and among individuals with an income below the poverty level. Among non-smokers of conventional cigarettes, higher odds of e-cigarette ever use observed for younger adults, males, Mexi…	stratified analyses were conducted by conventional cigarette smoking status	cross-sectional nature prevents causal interpretation of findings. NHANES data only provides info about ever use of e-cigarettes and not frequency.	reporting bias	Authors measured association between ENDS use and socioeconomic factors in adults 18+. The results demonstrate that potentially socioeconomically vulnerable individuals are more likely to report ever use of e-cigarettes, which is contrary to other evidence linking higher SES to ENDS use. Authors mention that perhaps e-cigarettes are on a similar trend to conventional cigarettes, where use was ini…
Electronic Cigarette and JUUL Use Among Adolescents and Young Adults	2020	JAMA Pediatrics	Vallone, D. M., et al.	The authors state that the study was funded by Truth Initiative.	The authors declare that they have no conflict of interest.	N/A	How has the use of JUUL among adolescents and young adults changed from 2018 to 2019?	Human	US residents aged 15-24 years.	age group (15-17 years, 18-20 years, 21-24 years, or 25-34 years), sex, race/ethnicity, region (Northeast, South, Midwest, or West), and sexual orientation (heterosexual or straight, lesbian, gay, or bisexual)	perceived financial situation (living comfortably, meeting needs with a little left over, just meeting basic expenses with nothing left over, or not meeting basic expenses)	longitudinal cohort	study sample was obtained from the Truth Longitudinal Cohort wave 7 in 2018 (n=14,379) and wave 8 in 2019 (n=12,114). All data collection was conducted through a web portal, and participants were recruited from an address-based probability sample, with the data collection conducted online. All data were weighted to be nationally representative of US residents aged 15 to 34 years.	use of e-cigarettes, JUUL, and combustible tobacco products as well as harm perceptions, household smoking status, sensation-seeking, friends’ e-cigarette use, and demographic information.	JUUL use increased among every age group and was highest among those aged 18 to 20 years and 21 to 24 years. Users reported a higher prevalence of frequent use in wave 8 compared with wave 7. Significant factors associated with future JUUL use among e-cigarette–naive participants included younger age, combustible tobacco use, lower harm perceptions, sensation seeking, and friends’ e-cigarette use…	large sample size of US adults aged 15-34 to assess the rapid increase in ENDS and Juul use amongst young.	this study was not able to measure the amount or number of JUUL pods used by respondents.	recall bias/ self reporting bias.	This study observed an increase in ever use from 6.1% in 2018 to 13.5% in 2019 for aged 15 to 34 years, which represents an unprecedented increase in tobacco product use among youth and young adults in the United States. Moreover, these data show that JUUL use prompted frequent use, suggesting its high abuse potential. From an EJ perspective, result of this study shows ENDS use as highest among t…
Socioeconomic Disparities in Vape Shop Density and Proximity to Public Schools in the Conterminous United States, 2018	2020	Health Promotion Practice	Venugopal, P. D., Morse, A. L., Tworek, C., & Chang, H. W.	This article is part of the SOPHE. SOPHE received funding from FDAs Office of Minority Health and Health Equity (Grant number HHSF223201820377A).	Publication of this article was supported by the U.S. Food and Drug Administration, Center for Tobacco Products.	environmental justice, health equity, electronic nicotine delivery systems (ENDS), youth tobacco use, vape shops and schools, geographic information systems (GIS)	to examine the distribution of specialty vape shops in relation to where minority and low-income youth live and attend school.	N/A	N/A	race/ethnicity categories: Hispanic or Latino, American Indian and Alaska Native (AIAN), Asian, Black or African American, and White.	living in poverty vs. not living in poverty	Cross-sectional	authors collated and examined the density of vape shops in public school districts and their proximity to schools in 2018 throughout the U.S. using GIS. authors analyzed data from vape shop listings and addresses from online directories, school districts geospatial data, race/ethnicity and federally defined poverty data, and public schools location data. establishments that sold any other types o…	density of vape shops in school districts, and proximity to schools (measured in distance), with the proportion of each racial/ethnic category and those living in poverty.	vape shops are more densely distributed, and are in closer proximity to schools, in school districts with higher proportions of Asian and Black or African American populations. However, vape shops were further away from schools in school districts with higher proportions of the population in poverty.	the study employs strict criteria for inclusion of vape shops, thereby controlling for the potentially confounding effects of retailers who sell different types of tobacco products.	first, the study examined a highly dynamic retail sector that is likely to change over time. Second, the school GIS layer, which represents the latest available national compilation of school locations, was from a different school year (2014-2015) than the school district boundaries data (2018). third, analytical procedures did not address spatial autocorrelation (similarity in attributes at loca…	N/A	Findings show a disproportionate distribution of vape shops where Asian and Black or African American youth live and go to school, raising EJ and health equity concerns. Overall, the study provides a baseline view of the national ENDS retail landscape, disentangled from the effects of retailers who also sell other tobacco products, and provides insight into how ENDS impacts minority youth (amidst…
Socioeconomic and Demographic Status and Perceived Health Risk of E-cigarettes Among Youth-Results From a National Survey	2019	Health Promotion Practice	Vu, T. H. T. Groom, A. Hart, J. L. Tran, H. Landry, R. L. Ma, J. Z. Walker, K. L. Giachello, A. L. Kesh, A. Payne, T. J. Robertson, R. M.	This study is part of SOPHE, which received funding from the Food and Drug Administration’s Office of Minority Health and Health Equity (Grant number HHSF223201820377A)	This research was supported by the National Heart, Lung, and Blood Institute of the National Institutes of Health (NIH) and the Food & Drug Administration (FDA) Center for Tobacco Products under Award Nos. P50HL120163 and U54HL120163.	addiction non-cigarette tobacco products surveillance and monitoring	How demographic factors and SES are correlated with the perceived health risks of e-cigarette product contents among youth.	Humans	U.S. youth aged 13 to 18 years.	Gender, race/ethnicity (Hispanic, non-Hispanic White, non-Hispanic Black, and non-Hispanic other racial groups including more than one race, Asian or Pacific Islander, or unspecified race). Place of residence (urban, suburban, or rural).	Household income status was categorized as low versus high. Parent education levels (years in school) were categorized as low versus high, with low education levels defined as none of the parents graduating with an associate degree or higher.	Cross-sectional	An online survey on behalf of the American Heart Association Tobacco Regulation and Addiction Center was conducted in 2017. Two groups, e-cigarette users, defined as youth who have ever tried any e-cigarette product, and never-e-cigarette users, were recruited. Non-Hispanic Blacks and Hispanics were oversampled to ensure sufficient sample sizes for comparison by race and ethnicity. The data were …	Demographic, SES, E-Cigarette and Other Tobacco Product Use Status, Perceived Health Risks of Nicotine or Toxins/Chemicals in E-Cigarettes.	Odds of perceiving harm from nicotine were 60% higher in girls versus boys, 34% lower in non-Hispanic Blacks versus non-Hispanic Whites, 33% lower in urban versus suburban residents, 40% higher in LGBTQ versus straight-identifying individuals, and 28% lower in low-income versus high-income families. Lower parental education level also was associated with children’s lower health risk perception of…	The study's findings that sex and race were associated with perceived health risks of e-cigarette contents are consistent with findings from previous studies.	Because the investigation employed an online panel of participants, it is possible that their perceptions may differ from individuals without Internet access or recruited in person. Also, the data were cross-sectional, limiting the nature of the analyses.	Reporting bias - this study relied on self-reported data and its results depend upon participants' ability and willingness to report honestly.	The results of this study show that perceptions of e-cigarette harm were low in non-Hispanic Blacks, residents of urban areas, and families with low SES and low-educated parents. While other studies have found that e-cigarette use is higher among higher SES youth, this study highlights a potential EJ issue surrounding lower perceptions of e-cigarette harm among disadvantaged groups. Further studi…
Exposure to adverse childhood experiences and early initiation of electronic vapor product use among middle school students in Nevada	2020	Addictive Behaviors Reports	Williams, L., Clements-Nolle, K., Lensch, T., Yang, W.	Publication sponsored by CDC (CDC-PS13-1308). Supplemental funding also provided by Nevada Division of Public and Behavioral Health.	Authors declare no known competing financial interests or personal relationships that could have appeared to influence the work reported.	childhood, early initiation, middle school, electronic vapor, e-cigarettes, adverse childhood experiences, electronic vapor products	Relationship between adverse childhood experiences (ACEs) and early initiation of electronic vapor products (EVP)	Human	Middle school students (grades 6-8)	Middle school students in public charter, and alternative middle schools (sex, age, race/ethnicity, county of residence, receipt of reduced/free lunch, military family)	Measured by qualification of free or reduced lunch	Survey	Nevada Youth Risk Behavior Survey (YRBS) - Spring 2017	5,464 students from 113 middle schools completed the Nevada YRBS. Six abuse and household dysfunction measures were used to calculate a cumulative ACE score (range 0-6). Use prior to age 11 was considered early initiation. Weighted logistic regression was used to assess the relationship between ACEs and early initiation of EVPs. Six ACE questions were asked, focusing on physical abuse, verbal use…	Early initiation (begore age 11) of EVPs in association with cumulative ACE exposure. 18.6% (about 1 in 5) middle school students reported ever using EVPs, and 5.1% reporting use before age 11; 40.2% of early initiators reported use in the past 30 days, with 13.7% vaping 6 days or more ; odds of early initiation were elevated: Hispanic vs. NHW (AOR=1.89), rural residents vs. urban residents (AOR=…	Authors found a strong relationship between cumulative ACE exposure and early initiation	Authors acknowledge residual confounding may be present and that the study design was cross-sectional. EVP measures were not able to distinguish experimentation vs. regular use and parental incarceration was not measured as an ACE value. The survey also included numerous options for past 30 day use.	Reporting bias	The authors examined the relationship between chronic exposure to adverse childhood experiences (ACEs) and early initiation of EVPs in middle school students. ACE measures included physical abuse, verbal abuse, forced sex, household domestic violence, household mental illness, and household domestic violence.
Sociodemographic differences in reasons for ENDS use among US youth within Wave 2 of the PATH study	2019	Tobacco Induced Diseases	Xiao, C., Heley, K., Kennedy, R. D., Lagasse, L., & Moran, M. B.	M. B. Moran reports grants from National Institute on Drug Abuse/US Food and Drug Administration Center for Tobacco Products, during the conduct of the study.	The authors declare that they have no competing interests, financial or otherwise, related to the current work	ENDS; e-cigarettes; adolescents; motivations	how adolescents’ motivations for ENDS use varies by sociodemographic characteristics, including age, gender, race/ethnicity and household income.	humans	415 youth participants (12–17 years). questions were only asked to participants who indicated they had used ENDS in the past 30 days.	age (two groups: 12–14, 15–17 years), gender, race/ethnicity (Hispanic, non-Hispanic Black, non-Hispanic White, and other non-Hispanic ethnicity)	household income(obtained from the youth’s parent: <$10000, $10000–$24999, $25000–$49999, $50000–$99999, ≥$100000).)	longitudinal cohort	The current study used data from Wave 2 of the PATH study between 2014-2016. Youth who used ENDS in the past 30 days were asked to report their motivations for product use. Rates of reporting each reason for use were compared across sociodemographic groups.	primary measures of interest were questions asking youth to identify, from a list of 13 possibilities, the reasons they use ENDS. This was examined by sociodemographic characteristics	Appealing flavors was the most commonly reported motivation for using ENDS more often among females than males. Females were also more likely to report using ENDS because the product feels like smoking cigarettes and people who are important to the participant smoke them. non-black and non-Hispanic ethnicities (89.3%) most commonly reported use due to appealing flavors compared with non-Hispanic …	measured motivations behind ENDS use for youth participants and how they vary across sociodemographic characteristics.	only youth who had used ENDS in the past 30 days were asked about motivations for use, small sample size, and data on racial/ethnic groups other than non-Hispanic White, non-Hispanic Black and Hispanic were not available in the data file.	reporting bias	authors observed that females and non-black and non-hispanic ethnicities vs whites are more likely to use ENDS because of appealing flavors available. Non-black and non-hispanic ethnicities other than white were also more likely to report using ENDS because of affordability. In terms of EJ, this study indicates that youth minority groups other than blacks and hispanics are at increased risk for E…
Race/ethnicity modifies the association between school prevalence of e-cigarette use and student-level use: Results from the 2014 US National Youth Tobacco Survey	2017	Health & Place	Yu, E. Lippert, A. M.	None stated.	None stated.	Adolescents Area-level effects E-cigarettes Race/ethnicity School	Racial/ethnic moderation of the association between school prevalence of lifetime e-cigarette use and students’ use.	Humans	US middle and high school students (grades 6–12 in public and private schools) across all 50 states and the District of Columbia	Age, gender, race/ethnicity	N/A	Cross-sectional	Authors used data from the 2014 National Tobacco Youth Survey (NYTS) (n = 19,092). Multilevel regression methods were used to analyze the relationship between aspects of ecigarette usage and school-level use and interactions between school-level use and race.	Whether lifetime e-cigarette use and school level e-cigarette use is modified by race.	Hispanic and students identifying as other or mixed races reported the highest rates of ever trying e-cigarettes regardless of the category of school-level use. Non-Hispanic whites and blacks reported similar levels of lifetime ecigarette use in schools with low and medium prevalence, but whites reported a higher probability of ever using e-cigarettes in high-use schools. Asians consistently repo…	This study looks at race/ethnicity as an effect modifier in the link between school contexts and teenage e-cigarette use.	The crosssectional nature of the data precludes the possibility of speculating on the order of e-cigarette and combustible cigarette use. More research is needed to understand whether the patterns presented in this study relate to experimental e-cigarette use only, or sustained habits. Also, this study did not look at SES factors which may play a role.	Differential misclassification	This study shows that the context of schools plays a role in student-level use of ENDS, and that race is indeed an effect modifier in the link between school contexts and teenage e-cigarette use as racial/ethnic minorities reported the highest rates of ever trying e-cigarettes. However, this study lacks an analysis of how SES may factor into these associations.
Vape Shop Density and Socio-Demographic Disparities: A US Census Tract Analysis	2017	Nicotine & Tobacco Research	Dai, H., Hao, J., Catley, D.	None declared	None declared		Associations between vape shop density and socio-demographic characteristics at the US census tract level		9943 vape shop listings collected from online directories. Socio-demographic data from American Community Survey. Urbanicity data from the United States Department of Agriculture Economic Research Service (USDA-ERS)-Census tracts (n=72,758	Caucassian, African American, Hispanic, Asian	Education, percent poverty	Geographical information and statistical analyses	Vape shop database compiled by searching yelp.com, yellowpages.com, and guidetovaping.com, using terms such as vape shops, electronic cigarettes, e-cigs, vape. Streets were geocoded to remove listings without complete addresses and online stores. Listing we manually reviewed to remove e-cigarettes store that are not vape shops. Census data was retrieved from 2014 ACS data using socio-economic var…	Number of vape shop addresses, number of census tracts, and sociodemographic statisics at urban and non-urban census tract level by number of vape shops.	Vape shop addresses - 9943. Census tracts - 72758. Overall - higher likelihood of finding vape shops in urban than non-urban census tracts (mean density: 0.47 vs 0.23; p>.05). Urban areas - tracts with higher vape shop density had larger proportions of Hispanics (aRR=3.3, p<.0001), Asians (aRR=2.0, p<.0001), young adults 18-29 (aRR=1.8, p=.0002)) and adults 30-44 (aRR=9.0, p<.0001)); lower vape s…	This study provides a national level assessment of vape shop density by sociodemographic characteristics.	Vape shop listings from online sources were not verified to confirm whether they were still in the business or primarily sold e-cigarettes. Vape shop listings may have been underestimated because search from Yellowpages and Yelp was based on a limited number of search terms. The study identified the geographic variations of vape shop density, but there may be other factors that affect vape shop d…		Authors investigated associations between vape shop density and socio-demographic characteristics at the US census tract level. Results show some sociodemographic disparities in vape shop location across urban and non-urban aeas. Though the study found no significant association between vape shop density and poverty, their results show that vape shops are more likely to be located in census tract…
Changes in the availability and promotion of non-cigarette tobacco products near high schools in New Jersey, USA	2018	Tobacco Control	Giovenco, D.P. Ackerman, C., Hrywna, M2, Delnevo, C.D.	New Jersey Department of Health. Office of the Director, National Institutes of Health (Award Number DP5OD023064).	None declared		1-year changes in the availability and advertising of non-cigarette tobacco products in a cohort of tobacco retailers near high schools in New Jersey	N/A	Tobacco retailers with a half-mile radius of high schools in the 2014 NJ Youth Tobacco Survey	percentage of non-white students	student income level (percentage of students receiving free or reduced lunch)	Geographical information and statistical analyses	Data on product availability and exterior and interior advertisement for cigarettes, cigars/cigarillos, e-cigarettes and smokeless tobacco collected in 2015 and 2016 for 194 tobacco retailers within a half-mile radius of 41 high schools participating in the 2014 NJ YTS (a representative probability sample of NJ youth), using methods previously published by the researchers (Giovenco et al. 2016).	Decriptive statistics showing differences in product availability and promotion between 2015 and 2016 by store type (chain and non-chain convenience stores, gas stations, drug stores, liquor stores, and "other" including tobacco stores, smoke shopes, dollar stores, and delis), student income level (percentage of students receiving free or reduced lunch), and percentage of non-white students	E-cigarette availability declined across all store types and school districts, except chain convenience stores and drugs store where no changes were observed between 2015 and 2016. Cigar/cigarillo availability increased across all store types and school districts, except in chain convenience stores, drug stores, and school districts with <50% non-White students, where no changes were observed. Ac…		Small sample size precluding statistical significance testing. State level assesment not easily generalizable		Authors assessed changes in availability and advertisement of certain tobacco products over a one-year period in tobacco retail shops within a half-mile radius of 41 high schools participating in the NJ YTS. Though increased access to cigars/cigarillos was observed, e-cigarette availability and advertisement declined in nearly all store types and school districts. Non conbustible products includi…
Electronic Cigarette Use Prevalence, Associated Factors, and Pattern by Cigarette Smoking Status in the United States From NHANES (National Health and Nutrition Examination Survey) 2013–2014	2018	Journal of the American Heart Association	Jaber, R. M. Mirbolouk, M. Defilippis, A. P. Maziak, W. Keith, R. Payne, T. Stokes, A. Benjamin, E. Bhatnagar, A. Blankstein, R. Saxena, A. Blaha, M. J. Nasir, K.	National Heart, Lung, and Blood Institute of the National Institutes of Health. Center for Tobacco Products under award P50HL120163	None declared	Adult, e-cigarette,National Health and Nutrition Examination Survey, tobacco	Prevalence and patterns of recent e-cigarette use among US adults and adolescents	Human subjects	2013-2014 NHANES (n=10,175); current e-cigarette users (n=125). Adults 18 or older (n=5423); e-cigarette users (n=116). Adolescents 13-17 (n=895); e-cigarettes users (n=9)	Mexican American, other Hispanic, non-Hispanic Black, non-Hispanic White, mixed non-Hispanic	education, employment, income	Cross-sectional	NHANES 2013-2014 home based interview asking participant demographics, tobacco and drug use information. Statistical analysis conducted using SAS v9.4 with statistical significance set at α<0.05.	Prevalence and patterns of e-cigarette use among adolescents and adults and distribution by cigarette smoking status.	E-cigarette and other tobacco products use was modified by smoking status and differed among demographic characteristics. Prevalence of e-cigarette use in the past 5 days: Weighted overall adult – 2.6% (95% CI, 2.0–3.1), adolescent (13-17) – 1.21% (95% confidence interval [CI], 0.3–2.1). Prevalence of recent e-cigarette use highest among current smokers (8.2%; 95% CI, 6.3–10.1), followed by forme…	Among the first to detail prevalence of recent e-cigarette use in a nationally representative survey in the US.	Study based on data from a 5-day period before the examination, no data were collected about lifetime e-cigarette use, no specific use-pattern data to inform the prevalence of regular daily e-cigarette use. Difficult to compare data with prior studies due to lack of standard measurements to define current e-cigarette use, so conclusions about longitudinal trends should be drawn with caution. Smal…	Self-reporting bias	The study provides inportant baseline information about recent e-cigarette use prevalence with associated demographic and behavioral factors. Data shows low prevalence among non-Hispanic blacks and Mexican american. However compared to non-users, e-cigarette users were less likely to be college educated or have income greater or equal to 75,000. This is consistent with other studies showing low e…
Prevalence of e-Cigarette Use Among Adults in the United States, 2014-2018	2019	JAMA	Dai H., Leventhal A. M.	National Cancer Institute (NCI) and the US Food and Drug Administration (FDA) Center for Tobacco Products under awards R03CA228909 (Dr Dai) and U54CA180905 (Dr Leventhal)	None reported		2014-2018 trends and 2017-2018 biannual change in prevalence of e-cigarette use among US adults	Non-human subject determination by University of Nebraska IRB	National Health Interview Survey years 2014 (n = 36 697), 2015 (n = 33 672), 2016 (n = 33 028), 2017 (n = 26 742), 2018 (n = 25 417) Adults of different age (18-24, 25-44, 45-64, ≥65 years). Pooled sample size 2014–2018=155 556; young adult–12.1%, women–51.8%, non-Hispanic white–64.3%, non-Hispanic black–11.7%, Hispanic–15.8%, participants with poverty ratio less than 1.0–11.3%, former cigarette …	non-Hispanic White, non-Hispanic Black, Hispanic, Other	Ratio of family income to federal poverty threshold	Cross-sectional	Self-reported current and daily e-cigarette use with yea and age as independent variable and self-reported combustible cigarette smoking, sex, race/ethnicity, and poverty ratio as covariates. Logistic regression of prevalence changes overall and by age. Currents use trends by year stratified by demographic covariates and smotking status among young adults. SAS v9.4, significance set at p<.05 (2-t…	2014-2018 current and daily e-cigarette use by age and 2017-2018 differences in current and daily e-cigarette use by age. Among young adults (18-24) - current e-cigarette use by year, 2014-2018 linear and quadratic trends and 2017-2018 change by demographics and smoking status	Reported e-cigarette current use prevalence: Overall - 2014=3.7%, 2015=3.5%, 2016=3.2%, 2017=2.8%, 2018=3.2%. Young adult - 2014-5.1%, 2015=5.2%, 2016=4.7%, 2017=5.2%, 2018=7.6%). Overall, changes in current and daily e-cigarette use differed by age. Significant quadratic trend for prevalence of reported current e-cigarette use over 2014-2018, overall (p = .03) and among young adults. Significant…		potential recall errors from self-reported data	Self-reporting bias	Authors assessed self-reported e-cigarette use prevalence over 2014-2018 and evaluated biannual changes in use for 2017-2018 for US adults of different age groups, further stratifying trends among young adults by smoking status and demographic covariates. Data showed significant increase in trends in reported e-cigarette use among young adult, especially among never smokers, former smoker, and ev…
Tobacco Product Use Among Adults-United States, 2019	2019	Morbidity and Mortality Weekly Report (MMWR)	E. Cornelius, M; W. Wang, T; Jamal, A; G. Loretan, C.; J. Neff, LCor	None declared	None	Adult, e-cigarette, use prevalence, NHIS	2019 tobacco product use prevalence among US adults	Human	2019 National Health Interview Survey (NHIS) , n=31,997 adults	Non-Hispanic White, Non-Hispanic Black, Asian, American Indian/Alaska Native, Hispanic, Other	Education, annual household income, health insurance coverage,	cross-sectional	2019 NHIS home based survey of non-institutionalized US adult population. Participants reported demographics and current use of tobacco products (cigarettes, cigars, pipes, e-cigarettes, and smokeless tobacco).	Self-reported current use (defined as “daily” or “some days”) of each tobacco product type, any tobacco product, any combustible tobacco product, and two or more tobacco products assessed by sex, age, race/ethnicity, US Census region, education (>=25 years), marital status, annual household income, sexual orientation, health insurance coverage, disability status, and indication of generalized anx…	Non-Hispanic other reported the highest percentage of e-cigarette use compared to non-Hispanic white (9.3(6.0-12.6)). Compared with other US Census regions (Northeast, Midwest, West) participants in the South reported the highest percentage of e-cigarette use (4.9(4.3-5.5)). Participants with general education development (GED) had the highest percentage of e-cigarette use compared with those wit…	The study data was weighted to account for complex survey design and provide nationally representative estimates with a 59.1% participant response rate.	NHIS is limited to noninstitutionalized US civilians and study results may not be generalizable to institutionalized or military groups.	Self reporting bias, non-response bias	The authors examined 2019 NHIS data to assess current tobacco use by various demographic variables among non-institutionalized civilian adults in the US. Results revealed that non-Hispanic other, participants living in the south region of the US, those with a GED, those in the lowest income bracket, those with no health insurance, sexual minorities, and those with severe anxiety disorder had the …
Neighborhood Disadvantage and Tobacco Retail Outlet and Vape Shop Outlet Rates, 2020	2020	Int. J. Environ. Res. Public Health	C. Wheeler, D.; K. Do, E.; B. Hayes, R.; Fugate-Laus, K.; L. Fallavollita, W.; Hughes, C; F. Fuemmeler, B.	Virginia Foundation for Healthy Youth (FP00007766).	None declared	vape shops, tobacco retailers, race/ethnicity, SES, e-cigarettes, density, neighborhood disadvantage	Association between neighborhood disadvantage and density of tobacco retail outlet and vape shops in Virginia (2016-2018)	Humans	Vape shops or tobacco retail outlets in Virginia, households in the 2012-2016 American Community Survey census tracts	Non-Hispanic Black, Hispanic	Median household income, median monthly housing cost, % families in poverty, % vacant housing units, %renter occupied housing units, median gross rent, % households with public assistance income, %with bachelor's degree	Cross-sectional	2016- 2018 public data used to develop a database of all tobacco retail outlets (n=5600) and vape shops (n=167) in Virginia. TRO and VSO were assigned to a census tract based on longitude and latitude coordinates, and density rates were calculated per total number of households within a census tract (n-1820). 2012-2016 American Community Survey data was used to construct neighborhood deprivation …	TRO and VSO rates per census tract by SES variables	VSO density was associated with higher % Hispanic population and renter occupied housing. TRO density was associated with higher % renter occupied housing, inverse median gross rent, inverse median monthly housing costs, and % vacant housing units.	This is the first study to characterize TRO and VSO placement utilizing a Bayesian hierarchical modeling approach for estimating neighborhood disadvantage index to explain variation in density.	This study may not be generalizable to other states and may be outdated after publication.	N/A	This study measures the density of vape shops and tobacco retail outlets and SES indicators by census tract in Virginia. The authors state that SES variables better explain the association between neighborhood disadvantage and TRO and VSO outlet density than % minority population. However, results showed that socioeconomic disadvantage was associated with greater TRO density, whereas a higher % H…
Neighborhood Differences in Alternative Tobacco Product Availability and Advertising in New York City: Implications for Health Disparities	2019	Nicotine & Tobacco Research	Giovenco, D., Spillane, T., Merizier, J.	Work supported by the Office of The Director, National Institutes of Health of the National Institutes of Health (award number DP5OD023064).	The authors declare no conflict of interest.	alternative tobacco products, ENDS, advertising, accessibility	Availability and advertisement of tobacco products in New York City tobacco retailers to determine the relationship between promotion and health disparities	N/A	Neighborhoods were defined as "aggregations of census tracts, have a minimum population of 15,000 residents, and often approximate boundaries of historical NYC neighborhoods."	Hispanic, non-Hispanic Black, non-Hispanic White	median household income	Cross-sectional	796 tobacco retailers were randomly selected in New York City in 2017 using in-person store audits. ArcGIS was used to geocode retailers. The U.S. Census Bureau's 2015 American Community Survey was used for census tract level demographic data. The authors performed multilevel models to estimate adjusted prevalence ratios (aPRs) by race/ethnicity and socioeconomic status (median household income) …	aPRs by neighborhood race/ethnicity and socioeconomic status for randomly-selected tobacco retailers in New York City	ENDS products were more likely to be sold in predominantly White neighborhoods compared to neighborhoods where the percentage of White residents were lowest [66.4%, aPR: 1.71 (1.11, 2.62)]. Neighborhoods with the highest percentage of NHB residents had the lowest ENDS availability in tobacco retailers [28.7%, aPR: 0.71 (0.51, 0.98)]. Advertising differed by race/ethnicity: ENDS advertising was si…	This study assessed product availability in New York City retailers for multiple tobacco product types: cigarettes, cigars, smokeless, ENDS. Accessibility and advertising were analyzed by race/ethnicity and median household income.	Only three racial/ethnic groups were selected for this study. However, the authors report that the three groups make up 85% of the New York City's population. The study also defined neighborhoods, but did not include how residents define neighborhoods and interactions.	Selection bias; reporting bias	The authors analyzed the availability and presence of interior and exterior advertisements for cigars, cigarettes, smokeless tobacco, and ENDS products. This study demonstrated that inexpensive and combustible products were more accessible and advertised to racial/ethnic minorities and those of lower income. In contrast, ENDS products were more accessible to White residents and those of higher in…
The Prevalence and Characteristics of E-Cigarette Users in the U.S.	2017	International Journal of Environmental Research and Public Health	Levy, D., Yuan, Z., Li, Y.	Grant funding received from the National Cancer Institute (P01-CA200512).	The authors declare no conflict of interest.	prevalence, e-cigarettes, electronic cigarettes	Determine the prevalence and characteristics of e-cigarette users	Humans	Racial/ethnic groups, sex, age groups (18 to 65+), education level, income level, marital status, urban-rural residency, employment status	White, Black or African American, Hispanic, Asian only, and "other" races	Education (less than high school, high school graduate, associate degree, and college graduate and above) and household income (less than $20,000, $20,000–$39,999, $40,000–$74,999, and $75,000 or more) levels	Ecological study using cross-sectional data (data used from the May 2014 Tobacco Use Supplement survey of the Current Population Survey (TUS-CPS))	The authors analyzed data from the May 2014 TUS-CPS survey. Three measures of use: ever use, current use (at least one day), and regular use (20 days) in the last 30 days. In this study, survey respondents were asked about how often they used e-cigarettes, cigarettes, and smokeless tobacco products. Logistic regression analyses were used to estimate ever, current, and regular e-cigarette use.	ever use, current use (at least one day), and regular use (20 days) in the last 30 days	Regular e-cigarette use highest among White (reference variable) and "other" (OR: 1.05, 95%CI: 0.763-1.456) populations than Black (OR: 0.38, 95%CI: 0.273-0.522) and Asian (OR: 0.40, 95%CI: 0.214-0.756) populations. Regular e-cigarette use by income and education level were mixed. Regular e-cigarette use was highest among those with high school degree (OR: 1.39, 95%CI: 1.101-1.756) or associate d…	nationally representative data; analyzed how state tobacco control policies affect e-cigarette use	Cross-sectional data	Self-eporting bias; recall bias	The authors analyzed the prevalence and characteristics of e-cigarette users. Numerous variables were considered, including age, sex, race/ethnicity, marital status, employment status, urban-rural residency, tobacco control policies, education levels, and income levels. Although several variables were included, characteristics differed by cigarette smoking status.
